# Supplementary material for: Impact of Genetic Factors on the Age of Onset for Type 2 Diabetes Mellitus in Addition to the Conventional Risk Factors
Source: J Pers Med. 2020 Dec 22;11(1):6. doi: 10.3390/jpm11010006 (PMC7822179; doi:10.3390/jpm11010006)
Supplement: Supplementary file 1 [file jpm-11-00006-s001.zip]

Archive with 4 entries (4 files):
- Supplementary_table_1.docx
- Supplementary_table_2.docx
- Supplementary_table_3.docx
- Supplementary_table_4.docx
